# Supplementary material for: A Distinct Faecal Microbiota and Metabolite Profile Linked to Bowel Habits in Patients with Irritable Bowel Syndrome
Source: Cells. 2021 Jun 10;10(6):1459. doi: 10.3390/cells10061459 (PMC8230381; doi:10.3390/cells10061459)
Supplement: Supplementary file 1 [file cells-10-01459-s001.zip]

Archive with 1 entries (1 files):
- cells-1241338-supplementary.pdf
